# Supplementary material for: Clinical Value of Inflammatory and Neurotrophic Biomarkers in Bipolar Disorder: A Systematic Review and Meta-Analysis
Source: Biomedicines. 2022 Jun 9;10(6):1368. doi: 10.3390/biomedicines10061368 (PMC9220136; doi:10.3390/biomedicines10061368)
Supplement: Supplementary file 1 [file biomedicines-10-01368-s001.zip]

Archive with 1 entries (1 files):
- biomedicines-1714169-supplementary.pdf
